# Supplementary material for: A randomized controlled trial to evaluate a behavioral economic strategy for improving mobility in veterans with chronic pain
Source: PLoS One. 2021 Oct 11;16(10):e0257320. doi: 10.1371/journal.pone.0257320 (PMC8504760; doi:10.1371/journal.pone.0257320)
Supplement: S1 Data — (CSV) [file pone.0257320.s002.csv]

Arm	Gender	Age	race2	stretch_strength	aerobic	week	stretch_strength_bsl	aerobic_bsl	stretch_strength_chg	stretch_strength_pchg	aerobic_chg	aerobic_pchg	avg_steps	avg_steps_bsl
Intervention	Male	62	White	15	285	12	0	15	15		270	1800	0	6835.714286
Control	Male	36	White	15	45	12	45	45	-30	-66.66666667	0	0	0	4844
Control	Male	59	Other	120	180	12	180	180	-60	-33.33333333	0	0	4485.857143	4864.285714
Control	Male	60	Black	15	120	12	15	15	0	0	105	700	5109.714286	6247.714286
Intervention	Male	47	White	15	90	12	0	0	15		90		7153.142857	0
Intervention	Male	77	White	15	15	12	0	0	15		15		0	0
Control	Male	55	White	180	180	12	0	180	180		0	0	13205.14286	11921
Control	Female	57	Black	0	0	12	0	0	0		0		0	3178.571429
Control	Male	32	White	120	120	12	45	45	75	166.6666667	75	166.6666667	8658	8142.714286
Control	Male	69	Black	45	225	12	15	45	30	200	180	400	7963.714286	4289.428571
Intervention	Male	66	Black	15	45	12	15	45	0	0	0	0	0	5812
Intervention	Male	75	White	180	360	12	180	480	0	0	-120	-25	15646	14076.57143
Control	Male	52	Other	45	180	12	120	225	-75	-62.5	-45	-20	0	8168.857143
Intervention	Male	57	White	120	120	12	120	120	0	0	0	0	6681.285714	0
Intervention	Male	36	White	120	180	12	120	120	0	0	60	50	3022.428571	5331
Control	Male	47	Black	15	135	12	0	0	15		135		6975.714286	6754.714286
Intervention	Male	70	White	15	15	12	0	15	15		0	0	7236.142857	6259.857143
Intervention	Male	38	Other	15	45	12	45	90	-30	-66.66666667	-45	-50	0	4984.428571
Control	Male	69	White	15	225	12	120	45	-105	-87.5	180	400	8051	10453.14286
Control	Male	45	White	45	330	12	0	300	45		30	10	10316	13250
Control	Male	73	White	0	0	12	0	0	0		0		699.5714286	1936.285714
Intervention	Male	60	Black	120	180	12	45	180	75	166.6666667	0	0	17184.85714	1521.714286
Intervention	Male	62	Black	180	420	12	0	180	180		240	133.3333333	0	3393.714286
Intervention	Male	75	Black	0	45	12	0	0	0		45		0	0
Intervention	Male	71	White	15	0	12	0	0	15		0		0	341.4285714
Intervention	Male	63	Black	120	240	12	0	360	120		-120	-33.33333333	0	0
Intervention	Male	61	White	45	120	0	45	120	0	0	0	0		658.2857143
Intervention	Male	60	Black	15	0	12	180	435	-165	-91.66666667	-435	-100	0	6625
Control	Male	50	White	120	360	12	0	360	120		0	0	8202.571429	5350.857143
Control	Male	52	Black	45	45	12	180	540	-135	-75	-495	-91.66666667	0	12630.14286
Control	Male	66	Black	0	0	12	0	0	0		0		5342	4722.714286
Intervention	Female	32	White	120	195	12	180	180	-60	-33.33333333	15	8.333333333	11538.28571	9607.285714
Control	Male	64	White	0	0	12	180	45	-180	-100	-45	-100	0	555.8571429
Control	Male	58	Black	180	225	12	120	60	60	50	165	275	0	6542
Control	Male	46	White	15	225	12	15	15	0	0	210	1400	0	0
Intervention	Male	67	White	15	180	12	0	180	15		0	0	0	0
Intervention	Male	69	Black	0	0	12	0	45	0		-45	-100	2363.428571	2810.714286
Intervention	Female	43	White	45	180	12	15	15	30	200	165	1100	6590.857143	4455.857143
Control	Male	49	White	120	360	12	0	195	120		165	84.61538462	1317.428571	0
Control	Male	66	Black	45	165	12	15	285	30	200	-120	-42.10526316	5924.142857	4288
